# Supplementary material for: Automated genomic context analysis and experimental validation platform for discovery of prokaryote transcriptional regulator functions
Source: BMC Genomics. 2014 Dec 18;15(1):1142. doi: 10.1186/1471-2164-15-1142 (PMC4349456; doi:10.1186/1471-2164-15-1142)
Supplement: Supplementary file 1 — Additional file 1: Code. Zip folder containing all files required to run the Java™ application. The files need to be extracted to the same folder and then the FunctionDiscoveryV1.0.jar interface can be launched. For detailed instructions on how to use the interface please refer to the Function Discovery V1.0, a gene neighborhood analysis tool section in the Results part of the main text. (ZIP 415 KB) [file 12864_2014_6995_MOESM1_ESM.zip]

Archive with 14 entries (11 files):
- codeF/bxe_Bxe_B3018_s10_n10_i60.html
- codeF/FunctionDiscovery.jar
- codeF/lib/
- codeF/lib/jsoup-1.7.2.jar
- codeF/License-gpl-3.0.html
- codeF/README 1.TXT
- codeF/readme 2.docx
- codeF/species
- codeF/src/
- codeF/src/FunctionDiscovery/
- codeF/src/FunctionDiscovery/KEGGAPIMethods.java
- codeF/src/FunctionDiscovery/Main.java
- codeF/src/FunctionDiscovery/SearchTFMetabolite.form
- codeF/src/FunctionDiscovery/SearchTFMetabolite.java
