# Supplementary material for: Automated genomic context analysis and experimental validation platform for discovery of prokaryote transcriptional regulator functions
Source: BMC Genomics. 2014 Dec 18;15(1):1142. doi: 10.1186/1471-2164-15-1142 (PMC4349456; doi:10.1186/1471-2164-15-1142)
Supplement: Supplementary file 1 — Additional file 1: Code. Zip folder containing all files required to run the Java™ application. The files need to be extracted to the same folder and then the FunctionDiscoveryV1.0.jar interface can be launched. For detailed instructions on how to use the interface please refer to the Function Discovery V1.0, a gene neighborhood analysis tool section in the Results part of the main text. (ZIP 415 KB) [file 12864_2014_6995_MOESM1_ESM.zip › codeF/species]

bme	b.melitensis
bdu	b.duttonii
lmh	l.monocytogenes_hcc23
opr	o.profundus
lxx	l.xyli
lci	l.citreum
cyn	cyanothece_pcc7425
srt	s.rotundus
seg	s.enterica_gallinarum
kfl	k.flavida
yps	y.pseudotuberculosis
ecr	e.coli_iai1
fps	f.psychrophilum
sta	s.thermophila
ech	e.chaffeensis
sin	s.islandicus_y.n.15.51
tme	t.melanesiensis
syc	synechococcus_pcc6301
sgo	s.gordonii
ngo	n.gonorrhoeae
lmo	l.monocytogenes
amd	a.mediterranei
syf	synechococcus_pcc7942
hvo	h.volcanii
kva	k.variicola
bmu	b.multivorans
ooe	o.oeni
bpa	b.parapertussis
svi	s.viridis
lbl	l.borgpetersenii_l550
azl	azospirillum_b510
sun	sulfurovum_nbc37-1
npu	n.punctiforme
mlc	m.leachii
smh	s.muelleri_dmin
ban	b.anthracis
shi	s.heliotrinireducens
mct	m.catarrhalis
sce	s.cerevisiae
llm	l.lactis_mg1363
ctj	c.trachomatis_jali20
pha	p.haloplanktis
tai	t.acidaminovorans
pmr	p.mirabilis
car	c.aurimucosum
cmi	c.michiganensis
rha	rhodococcus_rha1
dno	d.nodosus
vfi	v.fischeri
abu	a.butzleri
dar	d.aromatica
apo	a.profundus
lsg	l.seeligeri
ava	a.variabilis
ctz	c.trachomatis_tz1a828
btl	b.thuringiensis_alhakam
mga	m.gallisepticum
bmn	b.mallei_nctc10247
noc	n.oceani
sei	s.enterica_paratyphi_c
cnb	c.neoformans_b3501a
mjl	mycobacterium_jls
cat	c.atlanticus
tkm	thioalkalivibrio_k90mix
pmt	p.marinus_mit9313
azc	a.caulinodans
xne	x.nematophila
cur	c.urealyticum
mbb	m.bovis_bcg
soz	s.pyogenes_nz131
sth	s.thermophilum
cpe	c.perfringens
pau	p.aeruginosa_pa14
rpi	r.pickettii
hma	h.marismortui
xcc	x.campestris
tle	t.lettingae
lmy	l.monocytogenes_08-5923
vpr	v.parvula
tde	t.denticola
tth	t.thermophilus
bfl	b.floridanus
smb	s.mitis_b6
mtf	m.tuberculosis_f11
bah	b.anthracis_cdc684
nri	n.risticii
rva	r.vannielii
sav	s.aureus_mu50
pnu	polynucleobacter
nmi	n.meningitidis_alpha14
pam	p.ananatis
spj	s.pyogenes_mgas2096
psp	p.syringae_phaseolicola
vsa	a.salmonicida_lfi1238
pph	p.phaeoclathratiforme
ppr	p.profundum
vdi	v.distributa
rca	r.castenholzii
cwo	c.woesei
cjj	c.jejuni_81-176
ses	s.enterica_arizonae
bll	b.longum_longum_jdm301
psl	p.staleyi
cdi	c.diphtheriae
tpr	t.paurometabola
krh	k.rhizophila
blc	b.animalis_lactis_bl-04
dol	d.oleovorans
xoo	x.oryzae
sek	s.enterica_paratyphi_aku12601
bsu	b.subtilis
spn	s.pneumoniae
ftf	f.tularensis_fsc198
cyh	cyanothece_pcc8802
pgi	p.gingivalis
bau	b.aphidicola_tuc7
mca	m.capsulatus
eum	e.coli_umn026
gka	g.kaustophilus
stm	s.typhimurium
hde	h.defensa
lfe	l.fermentum
rpe	r.palustris_bisa53
gbe	g.bethesdensis
hpm	h.pylori_sjm180
ecn	e.canis
psb	p.syringae_b728a
lpj	l.plantarum_jdm1
mmz	m.maripaludis_c7
sty	s.typhi
bpb	b.proteoclasticus
maq	m.aquaeolei
erg	e.ruminantium_gardel
brm	b.murdochii
mru	m.ruminantium
taf	t.africanus
pfr	p.freudenreichii
bhe	b.henselae
pas	p.arsenaticum
btr	b.tribocorum
cdu	c.dubliniensis
rms	r.massiliae
eat	exiguobacterium_at1b
ent	enterobacter_638
cmu	c.muridarum
shn	shewanella_ana3
cte	c.tepidum
bcm	b.cenocepacia_mc0-3
hba	h.baltica
mmx	m.maripaludis_c6
mvu	m.vulcanius
paa	p.aestuarii
ckp	c.kroppenstedtii
mfv	m.fervidus
rak	r.akari
xce	x.cellulosilytica
tps	t.pseudonana
ccv	c.curvus
cgr	c.glabrata
smr	s.marinus
ppg	p.putida_gb1
nca	nocardioides_js614
mxa	m.xanthus
hut	h.utahensis
kcr	k.cryptofilum
bbe	b.brevis
swp	s.piezotolerans_wp3
ecv	e.coli_apec
mal	m.agalactiae_5632
son	s.oneidensis
lps	l.plantarum_plantarum
nmn	n.meningitidis_053442
lch	l.cholodnii
pma	p.marinus
ipo	i.polytropus
cha	c.hominis_baa-381
lcb	l.casei_bl23
kvu	k.vulgare
pab	p.abyssi
pct	p.carotovorum
vha	v.harveyi
tin	t.intermedia
eck	e.coli_55989
ftn	f.tularensis_u112
alv	a.vinosum
pal	phytoplasma_australiense
pay	p.asymbiotica
ccb	c.cellulovorans
pwa	p.wasabiae
sli	s.linguale
sfv	s.flexneri_8401
mar	m.aeruginosa
rbe	r.bellii
mgm	magnetococcus_mc1
lsa	l.sakei
mho	m.hominis
dma	d.magneticus
ank	anaeromyxobacter_k
sru	s.ruber
aha	a.hydrophila
oca	o.carboxidovorans
pfu	p.furiosus
kse	k.sedentarius
det	d.ethenogenes
bmc	b.abortus_s19
clj	c.ljungdahlii
sna	s.nassauensis
lso	l.solanacearum
pmb	p.marinus_as9601
sga	s.gallolyticus
she	shewanella_mr-4
seh	s.enterica_heidelberg
rpc	r.palustris_bisb18
ssv	s.suis_98hah33
mms	m.massiliensis
bce	b.cereus
hoh	h.ochraceum
deb	dehalococcoides_bav1
sag	s.agalactiae
sbc	s.boydii_cdc3083-94
set	s.enterica_enteritidis
stl	s.thermophilus_lmg
sph	s.pyogenes_mgas10270
hin	h.influenzae
esc	e.cloacae_scf1
dap	d.acetiphilus
sas	s.aureus_mssa476
pmo	p.mobilis
fbl	f.balearica
efe	e.fergusonii
ppf	p.putida_f1
rcm	r.canadensis
ade	a.dehalogenans
dly	d.lykanthroporepellens
hfe	h.felis
ype	y.pestis
bar	b.anthracis_ames0581
bqu	b.quintana
amu	a.muciniphila
sad	s.aureus_ed98
gem	geobacter_m21
ere	e.rectale
spm	s.pyogenes_m18
mlo	m.loti
pkn	p.knowlesi
ama	a.marginale
mhj	m.hyopneumoniae_j
jan	jannaschia_ccs1
syw	synechococcus_wh8102
spr	s.pneumoniae_r6
sua	s.autotrophica
eel	e.eligens
mfe	m.fervens
saw	s.aureus_mu3
net	n.eutropha
cau	c.aurantiacus
bcb	b.cereus_b4264
mmi	m.marinum
smf	s.moniliformis
bvu	b.vulgatus
asc	a.saccharovorans
sar	s.aureus_mrsa252
hit	h.influenzae_nt
bsb	b.subvibrioides
kpn	k.pneumoniae
gdj	g.diazotrophicus_j
lby	l.byssophila
cpi	c.pinensis
ecx	e.coli_hs
bcu	b.cereus_ah820
chy	c.hydrogenoformans
mei	methylovorus_sip3-4
sew	s.enterica_schwarzengrund
eok	e.coli_o55_h7
mta	m.thermoacetica
swi	s.wittichii
aau	a.aurescens
sku	s.kujiense
lmc	l.monocytogenes_clip81459
rlt	r.leguminosarum_trifolii
sse	s.sediminis
btk	b.thuringiensis
spk	s.pyogenes_mgas9429
hso	h.somnus
btb	b.thuringiensis_bmb171
cci	c.cinerea
cff	c.fetus
cba	c.botulinum_a_atcc19397
ecy	e.coli_se11
tpe	t.pendens
aph	a.phagocytophilum
sro	s.roseum
bts	b.tusciae
nwi	n.winogradskyi
erw	e.ruminantium_welgevonden
rsq	r.sphaeroides_atcc17025
tba	t.barophilus
bde	b.dentium
ara	a.radiobacter
sep	s.epidermidis
sid	s.islandicus_m.16.4
lmn	l.monocytogenes_08-5578
amc	a.macleodii
cpc	c.parvum_ncib8327
elm	e.limosum
lsl	l.salivarius
pcs	p.chrysogenum
pcl	p.calidifontis
wbm	wolbachia_bma
bfr	b.fragilis
cyu	cyanobacterium_ucyn-a
rfe	r.felis
sfu	s.fumaroxidans
bxe	b.xenovorans
syp	synechococcus_pcc7002
uue	u.urealyticum_10
blj	b.longum_djo10a
mmp	m.maripaludis
pak	p.acnes_sk137
pdi	p.distasonis
wol	wolbachia_mel
gct	geobacillus_c56-t3
sml	s.maltophilia
apr	a.prevotii
afm	a.fumigatus
hip	h.influenzae_pittee
bmv	b.mallei_savp1
mth	m.thermoautotrophicum
swo	s.wolfei
sil	s.pomeroyi
bml	b.mallei_nctc10229
bse	b.selenitireducens
mpe	m.penetrans
dac	d.acidovorans
mcp	m.capricolum
pmu	p.multocida
tit	t.italicus
mgi	m.gilvum
bln	b.longum_infantis_atcc15697
bha	b.halodurans
tye	t.yellowstonii
bid	b.indica
bcn	b.cenocepacia
bai	b.anthracis_a0248
sfx	s.flexneri_2457t
cjr	c.jejuni_rm1221
bcc	b.aphidicola_cc
hwa	h.walsbyi
mpn	m.pneumoniae
pzu	p.zucineum
ssm	s.smaragdinae
nar	n.aromaticivorans
pmn	p.marinus_natl2a
saz	s.amazonensis
sus	s.usitatus
apl	a.pleuropneumoniae
aco	a.colombiense
hmo	h.modesticaldum
htu	h.turkmenica
snb	s.pneumoniae_670-6b
ddd	d.dadantii_3937
mpt	m.petroleiphilum
bmb	b.abortus
ecg	e.coli_0127
spq	s.enterica_paratyphi_b
fno	f.nodosum
abo	a.borkumensis
bgl	b.glumae
dal	d.alkenivorans
bmd	b.megaterium_dsm319
ttj	t.thermophilus_hb8
mlb	m.leprae_br4923
esa	e.sakazakii
dps	d.psychrophila
pae	p.aeruginosa
mrd	m.radiotolerans
ppa	p.pastoris
nha	n.hamburgensis
emi	e.minutum
deh	dehalococcoides_cbdb1
zro	z.rouxii
cce	c.cellulolyticum
blb	b.longum_longum_bbmn68
cvi	c.violaceum
bcy	b.cereus_nvh
bao	b.amyloliquefaciens_dsm7
tma	t.maritima
ilo	i.loihiensis
pmi	p.marinus_mit9312
bbk	b.bacilliformis
mcd	m.crocodyli
sat	s.aciditrophicus
spy	s.pyogenes
pml	phytoplasma_mali
har	h.arsenicoxydans
rty	r.typhi
syx	synechococcus_wh7803
nme	n.meningitidis
cth	c.thermocellum
ddf	d.desulfuricans_ssm1
srm	s.ruber_m8
hsl	h.salinarum
sao	s.aureus_nctc8325
dge	d.geothermalis
raf	r.africae
vei	v.eiseniae
sul	sulfurihydrogenibium_yo3aop1
cco	c.concisus
saa	s.aureus_usa300
spe	s.proteamaculans
nfa	n.farcinica
ago	a.gossypii
cjk	c.jeikeium
bpl	b.pseudomallei_1106a
tag	t.aggregans
spw	s.pneumoniae_cgsp14
lbz	l.braziliensis
mle	m.leprae
ecj	e.coli_j
acp	a.dehalogenans_2cp-1
bay	b.amyloliquefaciens
acd	acinetobacter_dr1
pbr	p.bermudensis
cne	c.neoformans
rmr	r.marinus
pme	p.marinus_natl1a
bgf	burkholderia_ccge1003
cyt	cyanothece_atcc51142
ant	a.nitrofigilis
tnp	t.naphthophila
scl	s.cellulosum
afn	a.fermentans
olu	o.lucimarinus
lrh	l.rhamnosus
ttr	t.terrenum
rmu	r.mucilaginosa
mav	m.avium_104
cgl	c.glutamicum
cms	c.michiganensis_sepedonicus
cho	c.hominis
lbi	l.biflexa
hpj	h.pylori_j99
cai	c.acidiphila
lbu	l.delbrueckii_baa-365
spc	s.putrefaciens
llo	l.longbeachae
csh	c.saccharolyticum
pcr	p.cryohalolentis
lcz	l.casei_zhang
ana	anabaena
xom	x.oryzae_maff311018
rpd	r.palustris_bisb5
aai	a.arilaitensis
jde	j.denitrificans
acr	a.cryptum
bmt	b.suis_atcc23445
aar	a.arabaticum
mea	m.extorquens_am1
ppe	p.pentosaceus
hbu	h.butylicus
dha	d.hansenii
min	m.infernorum
hch	h.chejuensis
wch	w.chondrophila
ret	r.etli
bpt	b.petrii
lrf	l.reuteri_k
dbr	d.baarsii
mex	m.extorquens
eco	e.coli
lpp	l.pneumophila_paris
cpb	c.phaeobacteroides_bs1
snp	s.pneumoniae_ap200
slo	s.loihica
rsc	r.solanacearum_cfbp2957
ecu	e.cuniculi
pfa	p.falciparum
ldb	l.delbrueckii
cfl	c.flavigena
lpl	l.plantarum
dvu	d.vulgaris
hps	h.pylori_shi470
coc	c.ochracea
bfs	b.fragilis_nctc9343
sme	s.meliloti
pfl	p.fluorescens
csc	c.saccharolyticus
psm	pseudoalteromonas_sm9913
rhi	rhizobium_ngr234
cse	c.segnis
bga	b.garinii
mja	m.jannaschii
gmc	geobacillus_y4.1mc1
lac	l.acidophilus
sam	s.aureus_mw2
saq	s.arenicola
cgt	c.glutamicum_r
mno	m.nodulans
shc	s.hellenicus
rpb	r.palustris_haa2
kla	k.lactis
ppw	p.putida_w619
tjr	thermincola_jr
ate	a.thermophilum
mpa	m.avium_paratuberculosis
bwe	b.weihenstephanensis
tro	t.roseum
pis	p.islandicum
bam	b.cepacia
sno	s.novella
ols	o.uli
cbt	c.botulinum_e3
bal	b.anthracis_ci
chl	chloroflexus_y-400-fl
cob	c.obsidiansis
sum	s.muelleri_cari
mbu	m.burtonii
toc	t.oceani
clo	clostridiales_bvab3
sdn	s.denitrificans
ssn	s.sonnei
fre	frankia_ean1pec
nth	n.thermophilus
fsu	f.succinogenes
hdn	h.denitrificans
lme	l.mesenteroides
aae	a.aeolicus
hpa	h.pylori_hpag1
ssa	s.sanguinis
mva	m.vanbaalenii
ljo	l.johnsonii
cbh	c.botulinum_a_hall
cti	c.taiwanensis
cpv	c.parvum
eca	e.carotovora
etw	e.coli_o157_tw14359
ctl	c.trachomatis_l2b
tmz	thauera
bbt	bradyrhizobium_btai1
mmo	m.mobile
apj	a.pleuropneumoniae_jl03
sti	s.thermophilus
ctu	c.turicensis
kol	k.olearia
mmg	m.marburgensis
mvn	m.vannielii
vcj	v.cholerae_mj-1236
lwe	l.welshimeri
eoi	e.coli_o111_h-
gsu	g.sulfurreducens
bch	b.cenocepacia_hi2424
mco	m.conjunctivae
afo	a.ferrooxidans_dsm10331
lcr	l.crispatus
has	halanaerobium_sapolanicus
tcx	t.crunogena
mif	m.infernus
rru	r.rubrum
mmy	m.mycoides
plt	p.luteolum
cab	c.abortus
mau	m.aurantiaca
nwa	n.watsoni
llc	l.lactis_sk11
fbc	f.bacterium_htcc2170
bms	b.suis
afr	a.ferrooxidans_atcc23270
sss	s.suis_sc84
nml	n.multipartita
ftm	f.tularensis_fsc147
hpb	h.pylori_b38
spp	s.pneumoniae_p1031
mlu	m.luteus
lbj	l.borgpetersenii_jb197
fra	frankia_cci3
gbr	g.bronchialis
avn	a.vinelandii
dth	d.thermophilum
lbf	l.biflexa_patoc1_ames
cst	c.sticklandii
cli	c.limicola
ote	o.terrae
pub	p.ubique
cdf	c.difficile
apa	a.pleuropneumoniae_ap76
fal	f.alni
hmu	h.mukohataei
etr	e.tarda
mmc	mycobacterium_mcs
ypz	y.pestis_z176003
sto	s.tokodaii
tvo	t.volcanium
mtt	m.tractuosa
pto	p.torridus
tex	thermoanaerobacter_x514
rrj	r.rickettsii_iowa
sub	s.uberis
neu	n.europaea
acn	a.centrale
gvg	g.vaginalis_atcc14019
dsa	d.salexigens
ami	a.mirum
reh	r.eutropha_h16
ayw	phytoplasma_aywb
vex	vibrio_ex25
gdi	g.diazotrophicus
fri	frankia_eui1c
hor	h.orenii
tra	t.radiovictrix
rpt	r.palustris_tie-1
ton	t.onnurineus
vap	v.paradoxus
sfl	s.flexneri
gob	g.obscurus
lil	l.interrogans
sbn	s.baltica_os195
smc	s.mutans_nn2025
lpa	l.pneumophila_2300-99
spg	s.pyogenes_m3
acb	a.baumannii
bla	b.animalis_lactis
lca	l.casei
dak	d.alkaliphilus
cbb	c.botulinum_b1
cyj	cyanothece_pcc7822
ppm	p.polymyxa_sc2
eoj	e.coli_o26_h11
sbm	s.baltica_os185
gur	g.uraniumreducens
ran	r.anatipestifer
bbr	b.bronchiseptica
sds	s.dysgalactiae
zpr	z.profunda
kpe	k.pneumoniae_342
eam	e.amylovora
aas	a.asiaticus
bcs	b.canis
aap	a.aphrophilus
baf	b.afzelii
bbl	blattabacterium_blattella_germanica
mse	m.sedula
vvy	v.vulnificus_yj016
pmg	p.marinus_mit9301
cps	c.psychrerythraea
rri	r.rickettsii
abi	a.boonei
bca	b.cereus_atcc10987
hac	h.acinonychis
tbd	t.denitrificans
cje	c.jejuni
dsh	d.shibae
cbs	c.burnetii_rsa331
bpu	b.pumilus
hau	h.aurantiacus
bpn	b.pennsylvanicus
mac	m.acetivorans
pla	p.lavamentivorans
sii	s.islandicus_l.d.8.5
bbi	b.bifidum
msu	m.succiniciproducens
pde	p.denitrificans
ljf	l.johnsonii_fi9785
vcm	v.cholerae_m66-2
spx	s.pneumoniae_g54
slt	s.lithotrophicus
spb	s.pyogenes_mgas6180
syg	synechococcus_cc9311
mtc	m.tuberculosis_cdc1551
aci	acinetobacter_adp1
ftu	f.tularensis
syr	synechococcus_rcc307
tfu	t.fusca
cpj	c.pneumoniae_j138
smd	s.medicae
pmj	p.marinus_mit9211
sso	s.solfataricus
mev	m.evestigatum
cjd	c.jejuni_doylei
ecp	e.coli_536
mhp	m.hyopneumoniae_7448
ctb	c.trachomatis_434bu
ypi	y.pseudotuberculosis_ip31758
vco	v.cholerae_o395
sde	s.degradans
cki	c.kristjanssonii
rsl	r.solanacearum_psi07
sis	s.islandicus_l.s.2.15
lki	l.kimchii
pmx	p.marina
wsu	w.succinogenes
hpy	h.pylori
pmh	p.marinus_mit9215
sjj	s.pneumoniae_jja
hap	h.parasuis
hiq	h.influenzae_pittgg
lmf	l.monocytogenes_f2365
bas	b.aphidicola_sg
app	a.phosphatis
cla	c.lari
ece	e.coli_o157
rer	r.erythropolis
pic	p.stipitis
bad	b.adolescentis
wpi	w.pipientis
pca	p.carbinolicus
smg	s.muelleri
ddc	d.dadantii_ech586
pti	p.tricornutum
lma	l.major
msp	mycobacterium_spyr1
stp	s.tropica
msm	m.smegmatis
mmw	marinomonas_mwyl1
ecz	e.coli_s88
esi	e.sibiricum
plm	p.limnophilus
xau	x.autotrophicus
sbo	s.boydii
gfo	g.forsetii
mcu	m.curtisii
mpi	m.petrolearius
hal	halobacterium
nda	n.dassonvillei
hha	h.halophila
dau	d.audaxviator
vsp	v.splendidus
sau	s.aureus_n315
eci	e.coli_uti89
dhd	d.hafniense_dcb-2
gme	g.metallireducens
hne	h.neptunium
lpn	l.pneumophila
pgn	p.gingivalis_atcc33277
lla	l.lactis
seq	s.equi_zooepidemicus
bpy	b.phytofirmans
apv	a.parvulum
tne	t.neutrophilus
abb	a.baumannii_ab307-0294
mka	m.kandleri
cbk	c.botulinum_b_eklund
gyc	geobacillus_y412mc61
bcj	b.cenocepacia_j2315
dra	d.radiodurans
bmj	b.multivorans_t
lre	l.reuteri
xcv	x.campestris_vesicatoria
drm	d.reducens
ftl	f.tularensis_lvs
mmq	m.maripaludis_c5
swd	s.woodyi
btu	b.turicatae
ste	s.thermophilus_lmd9
plu	p.luminescens
zin	z.insecticola
dat	d.autotrophicum
ecd	e.coli_dh10b
mpo	m.populi
ypb	y.pseudotuberculosis_pb1
llk	l.lactis_kf147
mdi	m.dichloromethanicum
pap	p.aeruginosa_pa7
afl	a.flavithermus
dde	d.desulfuricans
mbo	m.bovis
naz	n.azollae
mch	m.chloromethanicum
rba	r.baltica
ecw	e.coli_e24377a
cfe	c.felis
sez	s.equi
bhr	b.hermsii
bae	b.atrophaeus
cby	c.botulinum_a2
shl	s.halifaxensis
bmf	b.melitensis_abortus
lpf	l.pneumophila_lens
ypm	y.pestis_mediaevails
see	s.enterica_newport
ctc	c.tetani
rbo	r.bellii_osu85-389
dia	diaphorobacter
cta	c.trachomatis_a
dtu	d.turgidum
nma	n.meningitidis_a
rlg	r.leguminosarum_trifolii_wsm1325
ckn	c.kronotskyensis
scb	s.scabiei
eru	e.ruminantium
csa	c.salexigens
cch	c.chlorochromatii
lin	l.innocua
pcu	parachlamydia_uwe25
asa	a.salmonicida
mge	m.genitalium
pmf	p.marinus_mit9303
hje	h.jeotgali
rcp	r.capsulatus
gca	g.capsiferriformans
ect	e.coli_iai39
phe	p.heparinus
spd	s.pneumoniae_d39
eay	e.amylovora_atcc49946
cyc	cyanothece_pcc7424
lba	l.buccalis
ace	a.cellulolyticus
gva	g.vaginalis
sed	s.enterica_dublin
ebr	e.coli_b_rel606
cma	c.maquilingensis
cpr	c.perfringens_sm101
rdn	r.dentocariosa
sah	s.aureus_jh1
cac	c.acetobutylicum
cbe	c.beijerinckii
ahe	a.haemolyticum
fph	f.philomiragia
ftw	f.tularensis_wy96-3418
zmn	z.mobilis_ncimb11163
thx	thermoanaerobacter_x513
cko	c.koseri
tdn	t.denitrificans_atcc33889
tga	t.gammatolerans
rco	r.conorii
gwc	geobacillus_wch70
eta	e.tasmaniensis
cbd	c.burnetii_dugway
hel	h.elongata
abn	a.baumannii_ab0057
sec	s.enterica_choleraesuis
cgb	c.glutamicum_b
mla	m.labreanum
xop	x.oryzae_pxo99a
msi	m.smithii
snt	s.pneumoniae_taiwan19f-14
vpa	v.parahaemolyticus
adg	a.degensii
ccu	c.curtum
afw	anaeromyxobacter_fw109-5
spo	s.pombe
xbo	x.bovienii
lhe	l.helveticus
mfr	m.fermentans
pru	p.ruminicola
mul	m.ulcerans
gym	geobacillus_y412mc10
mem	m.marisnigri
nam	n.profundicola
spa	s.pyogenes_mgas10394
bld	b.licheniformis_dsm13
maa	m.agalactiae
mmh	m.mahii
iho	i.hospitalis
ske	s.keddieii
gox	g.oxydans
fnu	f.nucleatum
pmc	p.marinus_mit9515
blo	b.longum
sax	s.aureus_usa300_tch1516
ckl	c.kluyveri
eli	e.litoralis
ypk	y.pestis_kim
cbu	c.burnetii
cpn	c.pneumoniae
rsd	rs-d17
bra	bradyrhizobium_ors278
str	s.termitidis
prw	psychrobacter_prwf-1
rpa	r.palustris
amr	a.marina
dba	d.baculatum
slp	s.lipocalidus
lhk	l.hongkongensis
gpb	gammaproteobacterium_hdn1
vch	v.cholerae
wri	wolbachia_wri
saj	s.aureus_jh9
req	r.equi
psa	p.stutzeri
dka	d.kamchatkensis
hpg	h.pylori_g27
vok	v.okutanii
lam	l.amylovorus
geo	geobacter_frc-32
tsi	t.sibiricus
sye	synechococcus_cc9902
pen	p.entomophila
fpl	f.placidus
ypp	y.pestis_pestoides
hms	h.mustelae
lrl	l.rhamnosus_lc705
ele	e.lenta
pth	p.thermopropionicum
ctt	c.testosteroni
chd	c.hydrothermalis
rip	r.pediculicola
yen	y.enterocolitica
rpf	r.pickettii_12d
bli	b.licheniformis
mbt	m.bovis_bcg_tokyo
mmb	m.mobilis
gtn	g.thermodenitrificans
ebd	e.coli_bl21_de3
smu	s.mutans
aps	a.pseudotrichonymphae
dvm	d.vulgaris_miyazaki_f
nmr	n.maritimus
xfn	x.fastidiosa_m23
ots	o.tsutsugamushi
cbo	c.botulinum
sen	s.erythraea
hpl	h.pylori_b8
mkm	mycobacterium_kms
tmt	t.mathranii
cni	c.nitroreducens
caa	c.akajimensis
nse	n.sennetsu
efa	e.faecalis
hla	h.lacusprofundi
fba	f.bacterium
cpt	c.pneumoniae_tw183
nmc	n.meningitidis_fam18
pfs	p.fluorescens_sbw25
bmi	b.melitensis_atcc23457
snm	s.pneumoniae_70585
bci	b.cicadellinicola
cpf	c.perfringens_atcc13124
ssb	s.suis_bm407
pmy	p.mendocina
met	methylobacterium_4-46
ypn	y.pestis_nepal516
ecq	e.coli_ed1a
spl	s.pealeana
sgl	s.glossinidius
pna	p.naphthalenivorans
dze	d.zeae
tac	t.acidophilum
rfr	r.ferrireducens
gau	g.aurantiaca
spi	s.pyogenes_mgas10750
sfr	s.frigidimarina
cag	c.aggregans
bcr	b.cereus_ah187
fth	f.tularensis_osu18
ccs	c.crescentus_na1000
aoe	a.oremlandii
cpy	c.phytofermentans
rxy	r.xylanophilus
rbi	r.biformata
san	s.agalactiae_nem316
spf	s.pyogenes_manfredo
xfm	x.fastidiosa_m12
cdl	c.difficile_r20291
bap	b.aphidicola_5a
acl	a.laidlawii
aav	a.avenae
hna	h.neapolitanus
ckr	c.kluyveri_nbrc
par	p.arcticum
cef	c.efficiens
smt	s.maltophilia_r551-3
rso	r.solanacearum
pmm	p.marinus_med4
ppy	p.polymyxa
bcg	b.cereus_g9842
hci	h.cicadicola
zmo	z.mobilis
aat	a.actinomycetemcomitans
mhu	m.hungatei
sim	s.islandicus_m.16.27
rpr	r.prowazekii
crp	c.ruddii
nhl	n.halophilus
mpl	m.palustris
gbm	g.bemidjiensis
cpo	c.proteolyticus
snc	s.pneumoniae_tch8431-19a
rsa	r.salmoninarum
cro	c.rodentium
axy	a.xylosoxidans
twh	t.whipplei
shm	shewanella_mr-7
mfa	m.flagellatus
bav	b.avium
mtu	m.tuberculosis
xcb	x.campestris_b
bvi	b.vietnamiensis
cca	c.caviae
lde	l.delbrueckii_bulgaricus_nd02
apt	a.pasteurianus
dda	d.dadantii
upa	u.parvum
cja	c.japonicus
cpu	c.pseudotuberculosis
sbl	s.baltica
blt	b.animalis_lactis_dsm10140
ser	s.epidermidis_rp62a
cdc	c.difficile_cd196
lsp	l.sphaericus
cbc	c.burnetii_cbuk_q154
nph	n.pharaonis
hpp	h.pylori_p12
bat	b.anthracis_sterne
cno	c.novyi
ssu	s.suis_05zyh33
eic	e.ictaluri
sdy	s.dysenteriae
aby	a.baumannii_aye
spv	s.pneumoniae_hungary19a_6
mep	methylovorus_mp688
bpo	b.pilosicoli
bcq	b.cereus_q1
ccr	c.crescentus
msv	m.silvanus
kpu	k.pneumoniae_ntuh-k2044
cbi	c.botulinum_ba4
fta	f.tularensis_fta
hbo	h.borinquense
buc	buchnera
sab	s.aureus_rf122
msy	m.synoviae
mpu	m.pulmonis
sma	s.avermitilis
bpi	blattabacterium_periplaneta_americana
hya	hydrogenobaculum_y04aas1
mbn	m.boonei
tpt	t.petrophila
enc	e.cloacae
iag	i.aggregans
mag	m.magneticum
hth	h.thermophilus
msl	m.silvestris
fma	f.magna
ypg	y.pestis_angola
oan	o.anthropi
drt	d.retbaense
rde	r.denitrificans
tbi	t.bispora
cel	c.elegans
sne	s.pneumoniae_atcc700669
rle	r.leguminosarum
rsp	r.sphaeroides
cts	c.thalassium
pjd	paenibacillus
bbp	b.bifidum_prl2010
rma	r.magnifica
mrb	m.ruber
kko	k.koreensis
ecm	e.coli_secec
mcl	m.caseolyticus
lic	l.interrogans_copenhageni
bte	b.thailandensis
ecl	e.coli_atcc8739
pai	p.aerophilum
mhr	m.hyorhinis
eoh	e.coli_o103_h2
bcl	b.clausii
spz	s.pyogenes_mgas5005
nla	n.lactamica
sha	s.haemolyticus
bgr	b.grahamii
ach	a.chlorophenolicus
bph	b.phymatum
afe	a.ferrooxidans
lgs	l.gasicomitatum
abm	a.baumannii_sdf
rop	r.opacus
hdu	h.ducreyi
bpd	b.pseudomallei_668
tal	t.albus
ebi	e.billingiae
aba	a.bacterium
cph	c.phaeobacteroides
wbr	w.brevipalpis
poy	phytoplasma_oy
mmr	m.maris
mae	m.aeolicus
mtp	m.thermophila
mes	mesorhizobium_bnc1
dae	d.acetoxidans
nde	n.defluvii
sms	s.muelleri_smdsem
cbl	c.botulinum_a3_lochmaree
mbv	m.bovis_pg45
tko	t.kodakaraensis
mtb	m.tuberculosis_kzn1435
ssp	s.saprophyticus
las	l.asiaticus
yli	y.lipolytica
tna	t.neapolitana
ctr	c.trachomatis
lth	l.thermotolerans
sea	s.enterica_agona
hhe	h.hepaticus
aeh	a.ehrlichei
cbf	c.botulinum_f
rce	r.centenum
cow	c.owensensis
stc	s.thermophilus_cnrz
rsh	r.sphaeroides_atcc17029
pne	p.necessarius
bhy	b.hyodysenteriae
bpr	b.pseudomallei_mshr346
bur	burkholderia_383
shw	shewanella_w3-18-1
ecc	e.coli_cft073
aca	a.capsulatum
ypy	y.pseudotuberculosis_ypiii
sak	s.agalactiae_a909
ape	a.pernix
vvu	v.vulnificus
xac	x.axonopodis
vfm	v.fischeri_mj11
pst	p.syringae
ecs	e.coli_o157j
sbp	s.baltica_os223
bbu	b.burgdorferi
saf	s.azorense
ajs	acidovorax_js42
bcv	b.cavernae
atu	a.tumefaciens
hse	h.seropedicae
meh	methylotenera_301
hpc	h.pylori_pecan4
tgr	thioalkalivibrio_hl-ebgr7
bfa	b.faecium
spt	s.enterica_paratyphi
ttm	t.thermosaccharolyticum
dfe	d.fermentans
ssi	s.suis_p1-7
pho	p.horikoshii
hsm	h.somnus_2336
chu	c.hutchinsonii
bss	b.subtilis_spizizenii
nis	nitratiruptor_sb155-2
ecf	e.coli_o157_ec4115
sco	s.coelicolor
ppn	p.propionicigenes
bpm	b.pseudomallei_1710b
ddr	d.deserti
mfl	m.florum
sjp	s.japonicum
syd	synechococcus_cc9605
xca	x.campestris_b100
tel	t.elongatus
mma	m.mazei
mhy	m.hyopneumoniae
mab	m.abscessus
bcx	b.cereus_03bb102
dsy	d.hafniense
tbr	t.brucei
ott	o.tsutsugamushi_ikeda
kra	k.radiotolerans
rrs	roseiflexus_rs-1
stt	s.typhi_ty2
pvi	p.vibrioformis
fjo	f.johnsoniae
ebw	e.coli_bw2952
sac	s.aureus_col
glo	g.lovleyi
tpd	t.pseudethanolicus
mat	m.arthritidis
mst	m.stadtmanae
rci	rc-i_mre50
cyb	cyanobacteria_cyb
tcu	t.curvata
mfs	methanocaldococcus_fs406-22
slg	s.lugdunensis
tau	t.auensis
eba	azoarcus_ebn1
cju	c.jejuni_81116
apb	alphaproteobacterium_imcc1322
bmr	b.microti
tws	t.whipplei_s
bma	b.mallei
sdl	s.deleyianum
lif	l.infantum
amf	a.marginale_florida
sai	s.acidocaldarius
dev	dehalococcoides_vs
deg	dehalococcoides_gt
cpa	c.pneumoniae_ar39
sgr	s.griseus
ypa	y.pestis_antiqua
ttu	t.turnerae
pin	p.ingrahamii
brh	b.rhizoxinica
dvl	d.vulgaris_dp4
ter	t.erythraeum
bre	b.recurrentis
ppd	p.propionicus
bov	b.ovis
bba	b.bacteriovorus
sae	s.aureus_newman
tpa	t.pallidum
afu	a.fulgidus
azo	azoarcus_bh72
bja	b.japonicum
bab	b.aphidicola_bp
mra	m.tuberculosis_h37ra
ppu	p.putida
lbr	l.brevis
rsk	r.sphaeroides_kd131
trq	thermotoga_rq2
pva	p.vagans
mpd	m.paludicola
sca	s.carnosus
pmz	p.melaninogenica
ngk	n.gonorrhoeae_nccp11945
cbg	c.burnetii_cbug_q212
lga	l.gasseri
art	arthrobacter_fb24
syn	synechocystis
bcz	b.cereus_zk
bmq	b.megaterium_qm_b1551
avi	a.vitis
gvi	g.violaceus
tte	t.tengcongensis
abc	a.baumannii_acicu
svo	s.violacea
pac	p.acnes
pag	p.aeruginosa_lesb58
bpe	b.pertussis
bpf	b.pseudofirmus
bth	b.thetaiotaomicron
rec	r.etli_ciat652
siy	s.islandicus_y.g.57.14
aac	a.acidocaldarius
bps	b.pseudomallei
lpc	l.pneumophila_corby
bac	b.ambifaria_mc40-6
rme	r.metallidurans
dds	d.desulfuricans_atcc27774
sia	s.islandicus_m.14.25
mba	m.barkeri
nmu	n.multiformis
cak	caulobacter_k31
xal	x.albilineans
sps	s.pyogenes_ssi1
tpp	t.pallidum_ss14
rpk	r.peacockii
pol	polaromonas
nmg	n.magadii
bge	burkholderia_ccge1002
pat	p.atlantica
uur	u.urealyticum
amt	a.metalliredigens
oih	o.iheyensis
lip	l.intracellularis
reu	r.eutropha
cjn	c.jejuni_icdccj07001
pfo	p.fluorescens_pfo1
mvo	m.voltae
cya	cyanobacteria_cya
sal	s.alaskensis
cyp	cyanothece_pcc8801
sit	silicibacter_tm1040
seu	s.equi_equi
asu	a.succinogenes
