# Supplementary material for: Automated genomic context analysis and experimental validation platform for discovery of prokaryote transcriptional regulator functions
Source: BMC Genomics. 2014 Dec 18;15(1):1142. doi: 10.1186/1471-2164-15-1142 (PMC4349456; doi:10.1186/1471-2164-15-1142)
Supplement: Supplementary file 1 — Additional file 1: Code. Zip folder containing all files required to run the Java™ application. The files need to be extracted to the same folder and then the FunctionDiscoveryV1.0.jar interface can be launched. For detailed instructions on how to use the interface please refer to the Function Discovery V1.0, a gene neighborhood analysis tool section in the Results part of the main text. (ZIP 415 KB) [file 12864_2014_6995_MOESM1_ESM.zip › codeF/src/FunctionDiscovery/KEGGAPIMethods.java]

/*
 * To change this template, choose Tools | Templates
 * and open the template in the editor.
 */

package FunctionDiscovery;


import java.io.*;
import java.util.*;
import java.util.Date;
import java.text.DateFormat;
import java.text.SimpleDateFormat;

import java.net.MalformedURLException;
import java.net.URL;
import java.util.Map.Entry;
import javax.management.ObjectName;
import javax.swing.JOptionPane;

import org.jsoup.Jsoup;

/**
 *
 * @author fmu
 * 
 * This is the major class to search enriched metabolites, reactions and pathways for transcription factors with unknown function
 */
public class KEGGAPIMethods {
    
    /**
     * Given a transcription regulator (geneNameToHandle) with unknown function, the function query KEGG through REST API:
     * 1) We used the KEGG Sequence Similarity DataBase (SSDB) to find a set of genes similar to our target TR. 
     *    We used the information of bidirectional best hits (best-best hits) to select a set of similar genes in various species for our target TR with a cutoff of 40% amino acid identity.
     * 2) For each similar gene at a position in the chromosome, we found a set of nearby genes upstream and downstream from the position.
     * 3) From those nearby genes, we identified a subset of genes that encoded enzymes.
     * 4) We collected the metabolic reactions for those enzymes and recorded their metabolic pathways. 
     * 5) For each metabolic reaction, we identified its substrates and products (metabolites involved). The metabolites, metabolic reactions and metabolic pathways identified from the whole set of similar genes were collected. We counted the over-representation of those metabolites, metabolic reactions and pathways.
     *      * 
     * @param geneNameToHandle transcription regulator gene name
     * @param NoOfSimilarGenes number of similar genes to the transcription regulator
     * @param NoOfNeighbors number of nearby genes upstream and downstream from the position of similar gene
     * @param AminoAcidIdentityCutoff Amino Acid identity cutoff for gene similarity search
     */
    
    /* reviewer comment to use MetaCyc as a source of pathway database
     MetaCyc provides REST services to query its database
    
    http://biocyc.org/web-services.shtml
    
    We don't find gene similarity searching capability from MetaCyc REST services. It is difficult to use MetaCyc to implement all capbilities in this software.
    
    One possibility is to use KEGG for gene similarity search to identify a set of similar genes, to idenitfy nearby genes,
    and to idenitfy enzymes encoded in these genes. Then use MetaCyc to identify enriched reactions, compounds, pathways. 
    This process can be performed using MetaCyc's functionality to map foreign ID to internal ID. For example,
    http://websvc.biocyc.org/META/foreignid?ids=Kegg:C00849 
    This transformation can have missings and errors. 
    
    Enriched pathways can be shown in MetaCyc as 
    
    http://biocyc.org/META/diagram-only?type=PATHWAY&object=GLYCOLYSIS

    
    
    How to compare KEGG results vs MetaCyc results? What's the purpose to compare KEGG vs MetaCyc?
    
    */

    public void TF_Metabolites(String geneNameToHandle,int NoOfSimilarGenes,int NoOfNeighbors,double AminoAcidIdentityCutoff) throws Exception
    {
   //     System.setProperty("http.proxyHost", "proxyout.lanl.gov");
   //     System.setProperty("http.proxyPort", "8080");
        
        /**
         * Use KEGG REST API to search for geneNameToHandle
         * Display gene info
         */
        
        StringBuffer strBuffer = new StringBuffer();
        
        String info = readWebSite("http://rest.kegg.jp/get/" + geneNameToHandle);

        if(info.equals(""))
        {
            System.out.println("Gene " + geneNameToHandle + " cannot be idenitifed in KEGG.");
            
            JOptionPane.showMessageDialog( null, "Gene "  + geneNameToHandle + " cannot be idenitifed in KEGG.","Error", JOptionPane.ERROR_MESSAGE );
            return;
        }

        HashSet<String> species = new HashSet<String>();
        File f_test = new File("./species");
        if(f_test.exists() == false)
        {
            System.out.println("File species does not exist!");
            return;
        }
        LineNumberReader lnr_species = new LineNumberReader(new FileReader(f_test));
        String str;
        while((str=lnr_species.readLine()) != null)
        {
            String[] str_arr = str.split("\t");
            species.add(str_arr[0]);
        }
        lnr_species.close();

        int identityText = (int)(AminoAcidIdentityCutoff*100);
        FileWriter out = new FileWriter(new File(geneNameToHandle.replaceAll(":", "_") + "_s" + NoOfSimilarGenes + "_n" + NoOfNeighbors + "_i" + identityText + ".html"));

        out.write("<html>\n<body>\n");

        System.out.println(info);
        strBuffer.append("<pre>" + info + "\n" + "</pre>\n");

        System.out.println("");
        strBuffer.append("<br>");
        
        System.out.println("Homolog ID: Table of closest homologs");
        strBuffer.append("<strong>Homolog ID</strong>: Table of closest homologs<br>");
        
        /**
         * Use the KEGG Sequence Similarity DataBase (SSDB) to find a set of genes similar to our target TR. 
         * Use the information of bidirectional best hits (best-best hits) to select a set of similar genes in various species for our target TR with a cutoff of 40% amino acid identity.
         * The set of similar genes are collected in Vector SimilarGenes
         * Display the similar genes
         * */
      
        String similarGenesHTML = this.readWebSite("http://www.kegg.jp/ssdb-bin/ssdb_best_best?org_gene=" + geneNameToHandle);
      
        String similarGenesTEXT = Jsoup.parse(similarGenesHTML).text();
      
        Vector<String> SimilarGenes = new Vector<String>(); 
        LineNumberReader lnr = new LineNumberReader(new StringReader(similarGenesTEXT));
        String line;
        boolean StartRecording = false;
        while((line = lnr.readLine()) != null)
        {
            if(line.startsWith("-----------------"))
            {
                StartRecording = true;
                continue;
            }
            
            if(StartRecording)
            {
                if(line.startsWith(" "))
                {
                    continue;
                }
                SimilarGenes.add(line);
            }            
        }
        lnr.close();          
       
        for(int i = SimilarGenes.size() - 1; i >= 0;i--)
        {
            String g = SimilarGenes.get(i);
            
            String[] geneID_arr = g.split(":");
            if(species.contains(geneID_arr[0]) == false)
            {
                SimilarGenes.remove(i);
            }
        }

        if(SimilarGenes.size() > NoOfSimilarGenes)
        {
            SimilarGenes.setSize(NoOfSimilarGenes);
        }

        System.out.println("                 Homologs                                       KO      len   SW-score(margin)  bits  identity overlap  best(all)");
        System.out.println("------------------------------------------------------------------ -------------------------------------------------------------");

        strBuffer.append("<pre>                 Homologs                                       len   identity overlap\n");
        strBuffer.append("---------------------------------------------------------------------------------\n");
        
        Vector<String> geneNames = new Vector<String>();
        geneNames.add(geneNameToHandle);
        
        for(int i = 0, s= SimilarGenes.size(); i < s;i++)
        {
            String g = SimilarGenes.get(i);
            int Location = g.indexOf(" ");
            
            double similarityValue = Double.parseDouble(g.substring(95, 105).trim());
            
            if(similarityValue < AminoAcidIdentityCutoff)
            {
                continue;
            }
            
            String geneName = g.substring(0, Location);
            String SimilarityInfo = g.substring(Location + 1);
            
            geneNames.add(geneName);
            
            System.out.println(g);
            System.out.println(geneName + " " + SimilarityInfo);
      
            strBuffer.append("<a href=\"http://www.genome.jp/dbget-bin/www_bget?" + geneName + "\">" + geneName + "</a> ");// + SimilarityInfo + "\n");
            strBuffer.append(g.substring(Location + 1, 57));
            strBuffer.append(g.substring(62, 71));
            strBuffer.append(g.substring(95, 112));
            strBuffer.append("\n");
            
        }

        System.out.println("");
        strBuffer.append("</pre>\n");
        
        /**
         * For each similar gene at a position in the chromosome, we found a set of nearby genes upstream and downstream from the position.
        * From those nearby genes, we identified a subset of genes that encoded enzymes.
        * We collected the metabolic reactions, substrates for those enzymes and recorded their metabolic pathways. 
        * Enzymes, pathways and compounds are collected with the following 8 Hashtables.
         */
        
        /**
         * Hashtable enzyme_name maps the enzyme name (EC number) to # of hits
         * Hashtable enzyme2pathway maps the enzyme name to list of metabolic pathways
         * 
         * Hashtable compound_name maps the compound name to # of hits
         * Hashtable compound2enzyme maps the compound name to list of enzymes that the compound involved
         * 
         * Hashtable enzyme2genes maps enzyme name to list of encoded genes
         * Hashtable enzyme2rxns maps enzyme name to list of reactions that the enzyme encoded.        
        */
        
        Hashtable<String,Integer> enzyme_name = new Hashtable<String,Integer>();
        Hashtable<String,HashSet<String>> enzyme2pathway = new Hashtable<String,HashSet<String>>();
        
        Hashtable<String,Integer> compound_name = new Hashtable<String,Integer>();
        Hashtable<String,HashSet<String>> compound2enzyme = new Hashtable<String,HashSet<String>>();
        
        Hashtable<String,HashSet<String>> enzyme2genes = new Hashtable<String,HashSet<String>>();
        Hashtable<String,HashSet<String>> enzyme2rxns = new Hashtable<String,HashSet<String>>();

        System.out.println("Neighborhood Representations: Table of genes in the defined genetic neighborhoods of the entry protein and its closest homologs\n");
        strBuffer.append("<strong>Neighborhood Representations</strong>: Table of genes in the defined genetic neighborhoods of the entry protein and its closest homologs<br>");
         
        for(int i = 0; i < geneNames.size();i++)
        {
            String geneName = geneNames.get(i);            
            
            System.out.println("\nNeighborhood Representations for \"" + geneName + "\"");

            strBuffer.append("\n<br><strong>Neighborhood Representations for &quot;" + geneName + "&quot;</strong><br>");

            strBuffer.append("<table border=\"1\">\n");

            strBuffer.append("<tr>\n<th>ID</th>\n<th>Annotation</th>\n<th>EC number</th>\n</tr>");
            
            /**
             * For each similar gene listed in geneNames, nearby genes are searched,
             */
            String[] results = getNearbyGenes(geneName,NoOfNeighbors);

           for(int j = 0; j < results.length;j++)
           {
                String info_gene = readWebSite("http://rest.kegg.jp/list/" + results[j]);
                System.out.print(info_gene.replaceAll("\n", ""));
                strBuffer.append("<tr>\n<td>" + "<a href=\"http://www.genome.jp/dbget-bin/www_bget?" + results[j] + "\">" + results[j] + "</a>" + "</td>\n<td>" + info_gene.replaceAll("\n", "").substring(results[j].length() + 1) + "</td>\n");
                
                /**
                 * For each nearby genes, KEGG REST services are queried to identify whether it encodes for enzyme. 
                 * If it encodes for enzyme, identify its substrates in hashset cpd_h, identify ec number in hashset ec_h, identify metabolic pathways the enzyme involved in hashset path_h and identify metabolic reaction it encodes in hashset ec_h
                
                */
                String gene_link_info = readWebSite("http://rest.genome.jp/link/" + results[j]);
                String[] link_info = gene_link_info.split("\n");
                
                HashSet<String> cpd_h = new HashSet<String>();
                HashSet<String> ec_h = new HashSet<String>();
                HashSet<String> path_h = new HashSet<String>();
                HashSet<String> rn_h = new HashSet<String>();                
                
                for(int k = 0; k < link_info.length;k++)
                {
                    String[] link_info_arr = link_info[k].split("\t");
                    if(link_info_arr.length > 1)
                    {
                        if(link_info_arr[1].startsWith("cpd:")) //compound
                        {
                            cpd_h.add(link_info_arr[1]);
                        }
                        
                        if(link_info_arr[1].startsWith("ec:"))
                        {
                            ec_h.add(link_info_arr[1]);
                        }
                        
                        if(link_info_arr[1].startsWith("path:"))
                        {
                            path_h.add(link_info_arr[1]);
                        }
                        
                        if(link_info_arr[1].startsWith("rn:"))
                        {
                            rn_h.add(link_info_arr[1]);
                        }
                    }
                }
                
                List<String> cpd_s = new ArrayList<String>(cpd_h);
                List<String> ec_s = new ArrayList<String>(ec_h);
                List<String> path_s = new ArrayList<String>(path_h);
                List<String> rn_s = new ArrayList<String>(rn_h);
  
                strBuffer.append("<td>");
                
                StringBuffer ec_names = new StringBuffer();
                
                for(int k = 0, a = ec_s.size(); k < a;k++)
                {
                    System.out.print("\t" + ec_s.get(k));
                    
                    strBuffer.append(ec_s.get(k) + " ");
                    ec_names.append(ec_s.get(k) + " ");
   
                }
                strBuffer.append("</td>\n");

                //    collect pathway information
                for(int k = 0, a = ec_s.size(); k < a;k++)
                {
                   // enzyme_name.add(enzymes[k]);
                    String enzyme = ec_s.get(k);
                    HashSet<String> value = null;
                    if(enzyme2pathway.containsKey(enzyme))
                    {
                        value = enzyme2pathway.get(enzyme);
                    }
                    else
                    {
                        value = new HashSet<String>();
                    }
                    for(int n = 0, b = path_s.size(); n < b;n++)
                    {
                        value.add(path_s.get(n));
                    }
                    enzyme2pathway.put(enzyme, value);
                }                                

                System.out.print("\n");
                strBuffer.append("</tr>\n");

                for(int k = 0, a = ec_s.size(); k < a;k++)
                {
                    if(enzyme_name.containsKey(ec_s.get(k)))
                    {
                        Integer o = enzyme_name.get(ec_s.get(k));
                        enzyme_name.put(ec_s.get(k), o + 1);
                    }
                    else
                    {
                        enzyme_name.put(ec_s.get(k), 1);
                    }
                }
                
            
                for(int k = 0, a = cpd_s.size(); k < a;k++)
                {
                    if(compound_name.containsKey(cpd_s.get(k)))
                    {
                        Integer o = compound_name.get(cpd_s.get(k));
                        compound_name.put(cpd_s.get(k), o + 1);
                    }
                    else
                    {
                        compound_name.put(cpd_s.get(k), 1);
                    }
                }

                for(int k = 0, a = cpd_s.size(); k < a;k++)
                {
                    HashSet<String> enzyme_names = null;
                    if(compound2enzyme.containsKey(cpd_s.get(k)))
                    {
                        enzyme_names = compound2enzyme.get(cpd_s.get(k));
                    }
                    else
                    {
                        enzyme_names = new HashSet<String>();
                    }
                    
                    String[] ecs = ec_names.toString().split(" ");
                    for(int m = 0; m < ecs.length;m++)
                    {
                        enzyme_names.add(ecs[m]);
                    }

                    compound2enzyme.put(cpd_s.get(k), enzyme_names);
                }

                for(int k = 0; k < ec_s.size();k++)
                {
                    if(enzyme2genes.containsKey(ec_s.get(k)))
                    {
                        enzyme2genes.get(ec_s.get(k)).add(info_gene);
                    }
                    else
                    {
                        HashSet<String> genes = new HashSet<String>();
                        genes.add(info_gene);                        
                        enzyme2genes.put(ec_s.get(k), genes);
                    }
                    
                    if(enzyme2rxns.containsKey(ec_s.get(k)))
                    {
                        HashSet<String> rxns = enzyme2rxns.get(ec_s.get(k));
                        for(int m = 0; m < rn_s.size();m++)
                        {
                            rxns.add(rn_s.get(m));
                        }
                    }
                    else
                    {
                        HashSet<String> rxns = new HashSet<String>();
                        for(int m = 0; m < rn_s.size();m++)
                        {
                            rxns.add(rn_s.get(m));
                        }
                        enzyme2rxns.put(ec_s.get(k), rxns);
                    }                    
                }
            }
           
           strBuffer.append("</table>\n");
        }
        
        System.out.println("\nOver-represented Enzyme Summary: Table of E.C. identified protein in the \"Neighborhood Representation\" ranked by frequency of occurrence");
        strBuffer.append("<br><strong>Over-represented Enzyme Summary</strong>: Table of E.C. identified protein in the &quot;Neighborhood Representation&quot; ranked by frequency of occurrence<br>");

        System.out.println("name\tfrequency");

        strBuffer.append("<table border=\"1\">\n");
        strBuffer.append("<tr>\n<th>EC number</th>\n<th>Frequency</th>\n<th>Annotation</th>\n<th>Reactions</th>\n</tr>");

        /**
         * Generate enzyme enrichment table
         */
        
        List<Map.Entry<String,Integer>> list_enzyme = new ArrayList<Map.Entry<String,Integer>>(enzyme_name.entrySet());
        Collections.sort(list_enzyme, new Comparator<Map.Entry>() {
            public int compare(Map.Entry e1, Map.Entry e2) {
                Integer i1 = (Integer) e1.getValue();
                Integer i2 = (Integer) e2.getValue();
                return i2.compareTo(i1);
            }
        });

        String TohandleText = strBuffer.toString();

        strBuffer.setLength(0);

        for(Map.Entry<String,Integer> e : list_enzyme)
        {
            System.out.println(e.getKey() + "\t" + e.getValue());

            strBuffer.append("<tr>\n<td>" + "<a href=\"http://www.genome.jp/dbget-bin/www_bget?" + e.getKey() + "\">" + e.getKey() + "</a>" + "</td>\n<td>" + e.getValue() + "</td>\n");

            String enzyme_info = readWebSite("http://rest.genome.jp/get/" + e.getKey());
            String[] enzyme_info_arr = enzyme_info.split("\n");
            int Name_start_Index = 0;
            int Name_end_Index = enzyme_info_arr.length;
            for(int p = 0; p < enzyme_info_arr.length;p++)
            {
                if(enzyme_info_arr[p].startsWith("NAME"))
                {
                    Name_start_Index = p;
                    break;
                }
            }
            
            for(int p = Name_start_Index + 1; p < enzyme_info_arr.length;p++)
            {
                if(enzyme_info_arr[p].startsWith(" ") == false)
                {
                    Name_end_Index = p;
                    break;
                }
            }
            
            
            strBuffer.append("<td>");
            strBuffer.append(enzyme_info_arr[Name_start_Index].substring(4).trim());
            for(int p = Name_start_Index + 1; p < Name_end_Index;p++)
            {
                strBuffer.append("<br>" + enzyme_info_arr[p].trim());
            }

            strBuffer.append("</td>\n");
            
            
            int Reaction_start_Index = 0;
            int Reaction_end_Index = enzyme_info_arr.length;
            for(int p = 0; p < enzyme_info_arr.length;p++)
            {
                if(enzyme_info_arr[p].startsWith("REACTION"))
                {
                    Reaction_start_Index = p;
                    break;
                }
            }
            
            for(int p = Reaction_start_Index + 1; p < enzyme_info_arr.length;p++)
            {
                if(enzyme_info_arr[p].startsWith(" ") == false)
                {
                    Reaction_end_Index = p;
                    break;
                }
            }
            
            strBuffer.append("<td>");
            
            strBuffer.append(enzyme_info_arr[Reaction_start_Index].substring(8).trim());
            for(int p = Reaction_start_Index + 1; p < Reaction_end_Index;p++)
            {
                strBuffer.append("<br>" + enzyme_info_arr[p].trim());
            }

            strBuffer.append("</td>\n");
            
            strBuffer.append("</tr>\n");
        }

        out.write(TohandleText);
        
        strBuffer.append("</table>\n");    

        System.out.println("\nOver-represented Metabolite Summary: Collection of the metabolites identified as substrates or products of the proteins representaed the \"Over-represented Enzyme Summary\" ranked by frequency of occurrence");
        strBuffer.append("<br><strong>Over-represented Metabolite Summary</strong>: Collection of the metabolites identified as substrates or products of the proteins representaed the &quot;Over-represented Enzyme Summary&quot; ranked by frequency of occurrence<br>");

        System.out.println("name\tfrequency");

        strBuffer.append("<table border=\"1\">\n");
        strBuffer.append("<tr>\n<th>ID</th>\n<th>Structure</th>\n<th>Name</th>\n<th>Frequency</th>\n<th>EC</th>\n</tr>");

        /**
         * Generate compound enrichment table
         */
        
        List<Map.Entry> list = new ArrayList<Map.Entry>(compound_name.entrySet());
        Collections.sort(list, new Comparator<Map.Entry>() {
            public int compare(Map.Entry e1, Map.Entry e2) {
                Integer i1 = (Integer) e1.getValue();
                Integer i2 = (Integer) e2.getValue();
                return i2.compareTo(i1);
            }
        });
        for(Map.Entry e : list)
        {
            String compound = (String)(e.getKey());
            String compound_info = this.readWebSite("http://rest.kegg.jp/list/" + compound);

            System.out.println(compound_info.replaceAll("\n", "") + "\t" + e.getValue());

            strBuffer.append("<tr>\n<td>" + "<a href=\"http://www.genome.jp/dbget-bin/www_bget?" + compound + "\">" + compound + "</a>" + "</td>\n<td>" + "<img src=\"http://www.genome.jp/Fig/compound/" + compound.substring(4) + ".gif\" alt=\"Angry face\"/>" + "</td>\n<td>" + compound_info.replaceAll("\n", "").substring(compound.length() + 1) + "</td>\n<td>" + e.getValue() + "</td>\n");

            HashSet<String> enz = compound2enzyme.get(compound);
            
            StringBuffer sb = new StringBuffer();
            for(String s : enz)
            {
                sb.append("<a href=\"http://www.genome.jp/dbget-bin/www_bget?" + s + "\">" + s + "</a> ");
            }
            strBuffer.append("<td>" + sb.toString().trim() + "</td>\n");

            strBuffer.append("</tr>");
        }
        
        strBuffer.append("</table>\n"); 

        Hashtable<String,HashSet<String>> enzyme2compound = new Hashtable<String,HashSet<String>>();
        
        for(Entry<String,HashSet<String>> e:compound2enzyme.entrySet())
        {
            String compound = e.getKey();
            HashSet<String> enzymes = e.getValue();
            
            for(Iterator<String> s = enzymes.iterator();s.hasNext();)
            {
                String enzyme = s.next();
                if(enzyme2compound.containsKey(enzyme))
                {
                    HashSet<String> compounds = enzyme2compound.get(enzyme);
                    compounds.add(compound);                    
                }
                else
                {
                    HashSet<String> compounds = new HashSet<String>();
                    compounds.add(compound); 
                    enzyme2compound.put(enzyme, compounds);
                }
            }
        }
        
        /**
         * Generate pathway enrichment table
         */

        Hashtable<String,HashSet<String>> pathway2enzyme = new Hashtable<String,HashSet<String>>();
        for(Entry<String,HashSet<String>> e:enzyme2pathway.entrySet())
        {
            String enzyme = e.getKey();
            HashSet<String> pathway = e.getValue();
            
            for(Iterator<String> s = pathway.iterator();s.hasNext();)
            {
                String p = s.next();
                int ind = 0;
                while(ind < p.length())
                {
                    if(Character.isDigit(p.charAt(ind)))
                    {
                        break;
                    }
                    ind++;
                }
                
                String path = "map" + p.substring(ind);
                
                if(pathway2enzyme.containsKey(path))
                {
                    HashSet<String> enzymes = pathway2enzyme.get(path);
                    enzymes.add(enzyme);
                }
                else
                {
                    HashSet<String> enzymes = new HashSet<String>();
                    enzymes.add(enzyme);
                    pathway2enzyme.put(path, enzymes);
                }
            }
        }
        
   //     todo count # of enzymes in pathway
                
        Hashtable<String,Hashtable<String,Integer>> pathway_ec_link_table = new Hashtable<String,Hashtable<String,Integer>>();
        
        for(Map.Entry<String,Integer> e : list_enzyme)
        {
            String enzyme = e.getKey();
            int enzymeCount = e.getValue();
            
            String ec_pathway_link = this.readWebSite("http://rest.kegg.jp/link/pathway/" + enzyme);
            
            String[] ec_pathway_link_arr = ec_pathway_link.split("\n");
            
            for(int p = 0; p < ec_pathway_link_arr.length;p++)
            {
                int location = ec_pathway_link_arr[p].indexOf("\t");
                String strPathway = ec_pathway_link_arr[p].substring(location).trim();
                
                if(strPathway.startsWith("path:map"))
                {
                    if(pathway_ec_link_table.containsKey(strPathway))
                    {
                    //    HashSet<String> ec_links = pathway_ec_link_table.get(strPathway);
                        Hashtable<String,Integer> ec_links = pathway_ec_link_table.get(strPathway);
                        ec_links.put(enzyme,enzymeCount);                        
                    }
                    else
                    {
                        Hashtable<String,Integer> ec_links = new Hashtable<String,Integer>();
                        ec_links.put(enzyme,enzymeCount);
                        pathway_ec_link_table.put(strPathway, ec_links);
                    }
                }
            }
        }

        strBuffer.append("<br><strong>Over-represented Pathway Summary</strong>: Collection of the KEGG metabolic pathways containing the proteins identified in the &quot;Over-represented Metabolite Summary&quot; ranked by the highest number of hits per pathway<br>"); 
        strBuffer.append("<table border=\"1\">");
        
        strBuffer.append("<tr>\n" +
                        "<th>Pathway ID</th>\n" +
                        "<th>EC</th>\n" +
                        "<th>EC Frequency</th>\n" +
                        "<th>Name</th>\n" +
                        "</tr>");  

        List<Map.Entry<String,Hashtable<String,Integer>>> pathway2enzyme_list = new ArrayList<Map.Entry<String,Hashtable<String,Integer>>>(pathway_ec_link_table.entrySet());
        Collections.sort(pathway2enzyme_list, new Comparator<Map.Entry<String,Hashtable<String,Integer>>>() {
            public int compare(Map.Entry<String,Hashtable<String,Integer>> e1, Map.Entry<String,Hashtable<String,Integer>> e2) {
                
                Integer i1 = 0;
                for(Integer v: e1.getValue().values())
                {
                    i1 += v;
                }

                Integer i2 = 0;
                for(Integer v: e2.getValue().values())
                {
                    i2 += v;
                }
                
                return i2.compareTo(i1);
            }
        });
        
        /**
         * Highlight compounds and enzymes in pathways
         */
        
        for(Map.Entry<String,Hashtable<String,Integer>> e : pathway2enzyme_list)
        {
            String key = e.getKey();
            
            if(key.startsWith("path:"))
            {
                key = key.substring(5);
            }
            
            Hashtable<String,Integer> value = e.getValue();
            Integer ECcount = 0;
            for(Integer v: value.values())
            {
                ECcount += v;
            }
            
            String rxnColor = "yellow";
            String cpdColor = "red";
            
            if(key.startsWith("map01"))
            {
                rxnColor = "black";
                cpdColor = "black";
            }
            
            if(key.startsWith("map01"))
            {
                continue;
            }
            
            HashSet<String> compounds = new HashSet<String>();
            for(String enzyme: value.keySet())
            {
                HashSet<String> compound = enzyme2compound.get(enzyme);
                if(compound != null)
                {
                    compounds.addAll(compound);
                }
            }

            strBuffer.append("<tr>\n<td>");
            strBuffer.append("<a href=\"http://www.genome.jp/kegg-bin/show_pathway?map=" + key + "&multi_query=");
            
            Iterator<String> s = value.keySet().iterator();
            strBuffer.append(s.next() + "+" + rxnColor);
            for(;s.hasNext();)
            {
                strBuffer.append("%0D%0A" + s.next() + "+" + rxnColor);
            }
            
            for(Iterator<String> comp = compounds.iterator();comp.hasNext();)
            {
                strBuffer.append("%0D%0A" + comp.next() + "+" + cpdColor);
            }
            
            strBuffer.append("\">" + key + "</a>\n");
            
            strBuffer.append("</td>\n<td>");
            
            for(Iterator<String> s1 = value.keySet().iterator();s1.hasNext();)
            {
                String str_s1 = s1.next();

                strBuffer.append("<a href=\"http://www.genome.jp/dbget-bin/www_bget?" + str_s1 + "\">" + str_s1 + "</a> ");
            }
            strBuffer.append("</td>\n");
            
            strBuffer.append("<td>");
            
            strBuffer.append(ECcount);
            
            strBuffer.append("</td>\n");
            
            strBuffer.append("<td>");

            String pathway_info = readWebSite("http://rest.kegg.jp/list/" + key);
            
            strBuffer.append(pathway_info);

            strBuffer.append("</td>\n</tr>");
        }
        
        strBuffer.append("</table>"); 
        
        
        
        String text = strBuffer.toString();
        out.write(text);

        out.write("<br>");
        
        
        DateFormat dateFormat = new SimpleDateFormat("yyyy/MM/dd HH:mm:ss");
        Date date = new Date(); 
        out.write("Analysis performed on " + dateFormat.format(date));
        
        out.write("</body>\n</html>\n");

        out.close();
    }
    
    /**
     * Given KEGG genes, search nearby genes 
     * @param KEGGGene gene name
     * @param NoOfNeighbors Number of neighbors
     * @return name of nearby genes
     */
        
    public String[] getNearbyGenes(String KEGGGene,int NoOfNeighbors) throws Exception
    {
        int Index = KEGGGene.length() - 1;
        for(int i = KEGGGene.length() - 1;i >=0;i--)
        {
            if(Character.isDigit(KEGGGene.charAt(i)) == false)
            {
                Index = i;
                break;
            }
        } 
        String geneIndex = KEGGGene.substring(Index + 1);
        String gene_suffix = KEGGGene.substring(0,Index + 1);

        int NameLength = geneIndex.length() + gene_suffix.length();

        int L = KEGGGene.indexOf(":");
        String organism = KEGGGene.substring(0, L);
        String[] allgenes = readWebSite("http://rest.kegg.jp/list/" + organism).split("\n");

        Vector<String> chromosome_genes = new Vector<String>();
        int Location = 0;
        for(int i = 0; i < allgenes.length;i++)
        {
            int La = allgenes[i].indexOf("\t");
            String name = allgenes[i].substring(0, La);
            
            if((name.startsWith(gene_suffix)) && (name.length() == NameLength))
            {
                chromosome_genes.add(name);

                if(KEGGGene.equals(name))
                {
                    Location = chromosome_genes.size() - 1;
                }
            }
        }

        String[] results = new String[NoOfNeighbors*2 + 1];

        int w = 0;
        for(int i = -NoOfNeighbors; i <= NoOfNeighbors;i++)
        {
            int value = i + Location;
            if(value < 0)
            {
                value += chromosome_genes.size();
            }
            value = value % chromosome_genes.size();
            results[w] = chromosome_genes.get(value);
            w++;
        }


        return results; 

    }
    
    /**
     * Helper function to read website contents 
     * @param website URL of website
     * @return website content
     */

    public String readWebSite(String website) {
        
        StringBuffer result = new StringBuffer();
        
        try {
            URL url = new URL(website);

            BufferedReader reader = new BufferedReader(new InputStreamReader(url.openStream()));

            String line;
            while ((line = reader.readLine()) != null) {
                result.append(line).append("\n");

            }

            reader.close();
        } catch (MalformedURLException e) {
            e.printStackTrace();
        }  catch (IOException e) {
            e.printStackTrace();
        }
        
       return result.toString(); 
    }

}
