# Supplementary material for: Automated genomic context analysis and experimental validation platform for discovery of prokaryote transcriptional regulator functions
Source: BMC Genomics. 2014 Dec 18;15(1):1142. doi: 10.1186/1471-2164-15-1142 (PMC4349456; doi:10.1186/1471-2164-15-1142)
Supplement: Supplementary file 1 — Additional file 1: Code. Zip folder containing all files required to run the Java™ application. The files need to be extracted to the same folder and then the FunctionDiscoveryV1.0.jar interface can be launched. For detailed instructions on how to use the interface please refer to the Function Discovery V1.0, a gene neighborhood analysis tool section in the Results part of the main text. (ZIP 415 KB) [file 12864_2014_6995_MOESM1_ESM.zip › codeF/src/FunctionDiscovery/SearchTFMetabolite.form]

<?xml version="1.0" encoding="UTF-8" ?>

<Form version="1.3" maxVersion="1.8" type="org.netbeans.modules.form.forminfo.JFrameFormInfo">
  <Properties>
    <Property name="defaultCloseOperation" type="int" value="3"/>
  </Properties>
  <SyntheticProperties>
    <SyntheticProperty name="formSizePolicy" type="int" value="1"/>
    <SyntheticProperty name="generateCenter" type="boolean" value="true"/>
  </SyntheticProperties>
  <AuxValues>
    <AuxValue name="FormSettings_autoResourcing" type="java.lang.Integer" value="0"/>
    <AuxValue name="FormSettings_autoSetComponentName" type="java.lang.Boolean" value="false"/>
    <AuxValue name="FormSettings_generateFQN" type="java.lang.Boolean" value="true"/>
    <AuxValue name="FormSettings_generateMnemonicsCode" type="java.lang.Boolean" value="false"/>
    <AuxValue name="FormSettings_i18nAutoMode" type="java.lang.Boolean" value="false"/>
    <AuxValue name="FormSettings_layoutCodeTarget" type="java.lang.Integer" value="1"/>
    <AuxValue name="FormSettings_listenerGenerationStyle" type="java.lang.Integer" value="0"/>
    <AuxValue name="FormSettings_variablesLocal" type="java.lang.Boolean" value="false"/>
    <AuxValue name="FormSettings_variablesModifier" type="java.lang.Integer" value="2"/>
  </AuxValues>

  <Layout>
    <DimensionLayout dim="0">
      <Group type="103" groupAlignment="0" attributes="0">
          <Group type="102" alignment="0" attributes="0">
              <EmptySpace max="-2" attributes="0"/>
              <Group type="103" groupAlignment="0" max="-2" attributes="0">
                  <Component id="jLabel1" alignment="0" min="-2" max="-2" attributes="0"/>
                  <Component id="jScrollPane1" alignment="0" min="-2" pref="343" max="-2" attributes="0"/>
                  <Group type="102" alignment="0" attributes="0">
                      <Group type="103" groupAlignment="0" attributes="0">
                          <Component id="jLabel2" min="-2" max="-2" attributes="0"/>
                          <Component id="jLabel4" alignment="0" min="-2" max="-2" attributes="0"/>
                      </Group>
                      <EmptySpace max="-2" attributes="0"/>
                      <Group type="103" groupAlignment="0" max="-2" attributes="0">
                          <Component id="AAIdentityCutoff" max="32767" attributes="0"/>
                          <Component id="NoOfSimilarGenes" pref="47" max="32767" attributes="0"/>
                      </Group>
                      <EmptySpace max="-2" attributes="0"/>
                      <Group type="103" groupAlignment="0" attributes="0">
                          <Group type="102" alignment="1" attributes="0">
                              <Component id="jLabel3" min="-2" max="-2" attributes="0"/>
                              <EmptySpace max="-2" attributes="0"/>
                              <Component id="NoOfNearbyGenes" min="-2" pref="42" max="-2" attributes="0"/>
                          </Group>
                          <Group type="102" alignment="1" attributes="0">
                              <Component id="jLabel5" min="-2" max="-2" attributes="0"/>
                              <EmptySpace max="32767" attributes="0"/>
                              <Component id="Run" min="-2" max="-2" attributes="0"/>
                          </Group>
                      </Group>
                  </Group>
              </Group>
              <EmptySpace max="32767" attributes="0"/>
          </Group>
      </Group>
    </DimensionLayout>
    <DimensionLayout dim="1">
      <Group type="103" groupAlignment="0" attributes="0">
          <Group type="102" alignment="0" attributes="0">
              <Component id="jLabel1" min="-2" max="-2" attributes="0"/>
              <EmptySpace min="-2" pref="5" max="-2" attributes="0"/>
              <Component id="jScrollPane1" min="-2" pref="203" max="-2" attributes="0"/>
              <EmptySpace type="unrelated" max="-2" attributes="0"/>
              <Group type="103" groupAlignment="3" attributes="0">
                  <Component id="jLabel2" alignment="3" min="-2" max="-2" attributes="0"/>
                  <Component id="NoOfSimilarGenes" alignment="3" min="-2" max="-2" attributes="0"/>
                  <Component id="jLabel3" alignment="3" min="-2" max="-2" attributes="0"/>
                  <Component id="NoOfNearbyGenes" alignment="3" min="-2" max="-2" attributes="0"/>
              </Group>
              <EmptySpace pref="13" max="32767" attributes="0"/>
              <Group type="103" groupAlignment="3" attributes="0">
                  <Component id="Run" alignment="3" min="-2" max="-2" attributes="0"/>
                  <Component id="AAIdentityCutoff" alignment="3" min="-2" max="-2" attributes="0"/>
                  <Component id="jLabel4" alignment="3" min="-2" max="-2" attributes="0"/>
                  <Component id="jLabel5" alignment="3" min="-2" max="-2" attributes="0"/>
              </Group>
              <EmptySpace max="-2" attributes="0"/>
          </Group>
      </Group>
    </DimensionLayout>
  </Layout>
  <SubComponents>
    <Container class="javax.swing.JScrollPane" name="jScrollPane1">
      <AuxValues>
        <AuxValue name="autoScrollPane" type="java.lang.Boolean" value="true"/>
      </AuxValues>

      <Layout class="org.netbeans.modules.form.compat2.layouts.support.JScrollPaneSupportLayout"/>
      <SubComponents>
        <Component class="javax.swing.JTextArea" name="TFNames">
          <Properties>
            <Property name="columns" type="int" value="20"/>
            <Property name="rows" type="int" value="5"/>
            <Property name="inheritsPopupMenu" type="boolean" value="true"/>
          </Properties>
        </Component>
      </SubComponents>
    </Container>
    <Component class="javax.swing.JLabel" name="jLabel1">
      <Properties>
        <Property name="text" type="java.lang.String" value="Unknown protein list:"/>
      </Properties>
    </Component>
    <Component class="javax.swing.JLabel" name="jLabel2">
      <Properties>
        <Property name="text" type="java.lang.String" value="# of similar genes:"/>
      </Properties>
    </Component>
    <Component class="javax.swing.JTextField" name="NoOfSimilarGenes">
      <Properties>
        <Property name="text" type="java.lang.String" value="10"/>
        <Property name="toolTipText" type="java.lang.String" value=""/>
      </Properties>
      <Events>
        <EventHandler event="actionPerformed" listener="java.awt.event.ActionListener" parameters="java.awt.event.ActionEvent" handler="NoOfSimilarGenesActionPerformed"/>
      </Events>
    </Component>
    <Component class="javax.swing.JLabel" name="jLabel3">
      <Properties>
        <Property name="text" type="java.lang.String" value="# of nearby genes:"/>
      </Properties>
    </Component>
    <Component class="javax.swing.JTextField" name="NoOfNearbyGenes">
      <Properties>
        <Property name="text" type="java.lang.String" value="10"/>
      </Properties>
    </Component>
    <Component class="javax.swing.JButton" name="Run">
      <Properties>
        <Property name="text" type="java.lang.String" value="Run"/>
      </Properties>
      <Events>
        <EventHandler event="actionPerformed" listener="java.awt.event.ActionListener" parameters="java.awt.event.ActionEvent" handler="RunActionPerformed"/>
      </Events>
    </Component>
    <Component class="javax.swing.JTextField" name="AAIdentityCutoff">
      <Properties>
        <Property name="text" type="java.lang.String" value="60"/>
      </Properties>
      <Events>
        <EventHandler event="actionPerformed" listener="java.awt.event.ActionListener" parameters="java.awt.event.ActionEvent" handler="AAIdentityCutoffActionPerformed"/>
      </Events>
    </Component>
    <Component class="javax.swing.JLabel" name="jLabel4">
      <Properties>
        <Property name="text" type="java.lang.String" value="aa identity cutoff:"/>
      </Properties>
    </Component>
    <Component class="javax.swing.JLabel" name="jLabel5">
      <Properties>
        <Property name="text" type="java.lang.String" value="%"/>
      </Properties>
    </Component>
  </SubComponents>
</Form>
