# Supplementary material for: Automated genomic context analysis and experimental validation platform for discovery of prokaryote transcriptional regulator functions
Source: BMC Genomics. 2014 Dec 18;15(1):1142. doi: 10.1186/1471-2164-15-1142 (PMC4349456; doi:10.1186/1471-2164-15-1142)
Supplement: Supplementary file 1 — Additional file 1: Code. Zip folder containing all files required to run the Java™ application. The files need to be extracted to the same folder and then the FunctionDiscoveryV1.0.jar interface can be launched. For detailed instructions on how to use the interface please refer to the Function Discovery V1.0, a gene neighborhood analysis tool section in the Results part of the main text. (ZIP 415 KB) [file 12864_2014_6995_MOESM1_ESM.zip › codeF/src/FunctionDiscovery/SearchTFMetabolite.java]

/*
 * To change this template, choose Tools | Templates
 * and open the template in the editor.
 */
package FunctionDiscovery;

import java.awt.Cursor;
import java.awt.event.InputEvent;
import javax.swing.Action;
import javax.swing.JPopupMenu;

/**
 *
 * @author fangping
 * 
 * This class defines the GUI
 */
public class SearchTFMetabolite extends javax.swing.JFrame {

    /**
     * Creates new form SearchTFMetabolite
     */
    public SearchTFMetabolite() {
        initComponents();
    }

    /**
     * This method is called from within the constructor to initialize the form.
     * WARNING: Do NOT modify this code. The content of this method is always
     * regenerated by the Form Editor.
     */
    @SuppressWarnings("unchecked")
    // <editor-fold defaultstate="collapsed" desc="Generated Code">//GEN-BEGIN:initComponents
    private void initComponents() {

        jScrollPane1 = new javax.swing.JScrollPane();
        TFNames = new javax.swing.JTextArea();
        jLabel1 = new javax.swing.JLabel();
        jLabel2 = new javax.swing.JLabel();
        NoOfSimilarGenes = new javax.swing.JTextField();
        jLabel3 = new javax.swing.JLabel();
        NoOfNearbyGenes = new javax.swing.JTextField();
        Run = new javax.swing.JButton();
        AAIdentityCutoff = new javax.swing.JTextField();
        jLabel4 = new javax.swing.JLabel();
        jLabel5 = new javax.swing.JLabel();

        setDefaultCloseOperation(javax.swing.WindowConstants.EXIT_ON_CLOSE);

        TFNames.setColumns(20);
        TFNames.setRows(5);
        TFNames.setInheritsPopupMenu(true);
        jScrollPane1.setViewportView(TFNames);

        jLabel1.setText("Unknown protein list:");

        jLabel2.setText("# of similar genes:");

        NoOfSimilarGenes.setText("10");
        NoOfSimilarGenes.setToolTipText("");
        NoOfSimilarGenes.addActionListener(new java.awt.event.ActionListener() {
            public void actionPerformed(java.awt.event.ActionEvent evt) {
                NoOfSimilarGenesActionPerformed(evt);
            }
        });

        jLabel3.setText("# of nearby genes:");

        NoOfNearbyGenes.setText("10");

        Run.setText("Run");
        Run.addActionListener(new java.awt.event.ActionListener() {
            public void actionPerformed(java.awt.event.ActionEvent evt) {
                RunActionPerformed(evt);
            }
        });

        AAIdentityCutoff.setText("60");
        AAIdentityCutoff.addActionListener(new java.awt.event.ActionListener() {
            public void actionPerformed(java.awt.event.ActionEvent evt) {
                AAIdentityCutoffActionPerformed(evt);
            }
        });

        jLabel4.setText("aa identity cutoff:");

        jLabel5.setText("%");

        javax.swing.GroupLayout layout = new javax.swing.GroupLayout(getContentPane());
        getContentPane().setLayout(layout);
        layout.setHorizontalGroup(
            layout.createParallelGroup(javax.swing.GroupLayout.Alignment.LEADING)
            .addGroup(layout.createSequentialGroup()
                .addContainerGap()
                .addGroup(layout.createParallelGroup(javax.swing.GroupLayout.Alignment.LEADING, false)
                    .addComponent(jLabel1)
                    .addComponent(jScrollPane1, javax.swing.GroupLayout.PREFERRED_SIZE, 343, javax.swing.GroupLayout.PREFERRED_SIZE)
                    .addGroup(layout.createSequentialGroup()
                        .addGroup(layout.createParallelGroup(javax.swing.GroupLayout.Alignment.LEADING)
                            .addComponent(jLabel2)
                            .addComponent(jLabel4))
                        .addPreferredGap(javax.swing.LayoutStyle.ComponentPlacement.RELATED)
                        .addGroup(layout.createParallelGroup(javax.swing.GroupLayout.Alignment.LEADING, false)
                            .addComponent(AAIdentityCutoff)
                            .addComponent(NoOfSimilarGenes, javax.swing.GroupLayout.DEFAULT_SIZE, 47, Short.MAX_VALUE))
                        .addPreferredGap(javax.swing.LayoutStyle.ComponentPlacement.RELATED)
                        .addGroup(layout.createParallelGroup(javax.swing.GroupLayout.Alignment.LEADING)
                            .addGroup(javax.swing.GroupLayout.Alignment.TRAILING, layout.createSequentialGroup()
                                .addComponent(jLabel3)
                                .addPreferredGap(javax.swing.LayoutStyle.ComponentPlacement.RELATED)
                                .addComponent(NoOfNearbyGenes, javax.swing.GroupLayout.PREFERRED_SIZE, 42, javax.swing.GroupLayout.PREFERRED_SIZE))
                            .addGroup(javax.swing.GroupLayout.Alignment.TRAILING, layout.createSequentialGroup()
                                .addComponent(jLabel5)
                                .addPreferredGap(javax.swing.LayoutStyle.ComponentPlacement.RELATED, javax.swing.GroupLayout.DEFAULT_SIZE, Short.MAX_VALUE)
                                .addComponent(Run)))))
                .addContainerGap(javax.swing.GroupLayout.DEFAULT_SIZE, Short.MAX_VALUE))
        );
        layout.setVerticalGroup(
            layout.createParallelGroup(javax.swing.GroupLayout.Alignment.LEADING)
            .addGroup(layout.createSequentialGroup()
                .addComponent(jLabel1)
                .addGap(5, 5, 5)
                .addComponent(jScrollPane1, javax.swing.GroupLayout.PREFERRED_SIZE, 203, javax.swing.GroupLayout.PREFERRED_SIZE)
                .addPreferredGap(javax.swing.LayoutStyle.ComponentPlacement.UNRELATED)
                .addGroup(layout.createParallelGroup(javax.swing.GroupLayout.Alignment.BASELINE)
                    .addComponent(jLabel2)
                    .addComponent(NoOfSimilarGenes, javax.swing.GroupLayout.PREFERRED_SIZE, javax.swing.GroupLayout.DEFAULT_SIZE, javax.swing.GroupLayout.PREFERRED_SIZE)
                    .addComponent(jLabel3)
                    .addComponent(NoOfNearbyGenes, javax.swing.GroupLayout.PREFERRED_SIZE, javax.swing.GroupLayout.DEFAULT_SIZE, javax.swing.GroupLayout.PREFERRED_SIZE))
                .addPreferredGap(javax.swing.LayoutStyle.ComponentPlacement.RELATED, 13, Short.MAX_VALUE)
                .addGroup(layout.createParallelGroup(javax.swing.GroupLayout.Alignment.BASELINE)
                    .addComponent(Run)
                    .addComponent(AAIdentityCutoff, javax.swing.GroupLayout.PREFERRED_SIZE, javax.swing.GroupLayout.DEFAULT_SIZE, javax.swing.GroupLayout.PREFERRED_SIZE)
                    .addComponent(jLabel4)
                    .addComponent(jLabel5))
                .addContainerGap())
        );

        pack();
        setLocationRelativeTo(null);
    }// </editor-fold>//GEN-END:initComponents

    private void NoOfSimilarGenesActionPerformed(java.awt.event.ActionEvent evt) {//GEN-FIRST:event_NoOfSimilarGenesActionPerformed

    }//GEN-LAST:event_NoOfSimilarGenesActionPerformed

    private void RunActionPerformed(java.awt.event.ActionEvent evt) {//GEN-FIRST:event_RunActionPerformed
        
        int NumberOfSimilarGenes = Integer.parseInt(NoOfSimilarGenes.getText());
        int NoOfNeighbors = Integer.parseInt(NoOfNearbyGenes.getText());
        
        double AminoAcidIdentityCutoff = Double.parseDouble(AAIdentityCutoff.getText())/100.0;
        
        String[] names = TFNames.getText().split("\n");
        
        try {
            
            this.setCursor(Cursor.getPredefinedCursor(Cursor.WAIT_CURSOR));

            for(int i = 0; i < names.length;i++)
            {
                String geneNameToHandle = names[i].trim();

                if(geneNameToHandle.length() == 0)
                {
                    continue;
                }
                
                KEGGAPIMethods method = new KEGGAPIMethods();
                try
                {
                    method.TF_Metabolites(geneNameToHandle,NumberOfSimilarGenes,NoOfNeighbors,AminoAcidIdentityCutoff);
                }catch(Exception e)
                {
                    e.printStackTrace();
                }
            }
        } finally {
            this.setCursor(Cursor.getDefaultCursor());
        }
        
        System.exit(0);
    }//GEN-LAST:event_RunActionPerformed

    private void AAIdentityCutoffActionPerformed(java.awt.event.ActionEvent evt) {//GEN-FIRST:event_AAIdentityCutoffActionPerformed
        // TODO add your handling code here:
    }//GEN-LAST:event_AAIdentityCutoffActionPerformed

    /**
     * @param args the command line arguments
     */
    public static void run(String args[]) {
        /* Set the Nimbus look and feel */
        //<editor-fold defaultstate="collapsed" desc=" Look and feel setting code (optional) ">
        /* If Nimbus (introduced in Java SE 6) is not available, stay with the default look and feel.
         * For details see http://download.oracle.com/javase/tutorial/uiswing/lookandfeel/plaf.html 
         */
        try {
            for (javax.swing.UIManager.LookAndFeelInfo info : javax.swing.UIManager.getInstalledLookAndFeels()) {
                if ("Nimbus".equals(info.getName())) {
                    javax.swing.UIManager.setLookAndFeel(info.getClassName());
                    break;
                }
            }
        } catch (ClassNotFoundException ex) {
            java.util.logging.Logger.getLogger(SearchTFMetabolite.class.getName()).log(java.util.logging.Level.SEVERE, null, ex);
        } catch (InstantiationException ex) {
            java.util.logging.Logger.getLogger(SearchTFMetabolite.class.getName()).log(java.util.logging.Level.SEVERE, null, ex);
        } catch (IllegalAccessException ex) {
            java.util.logging.Logger.getLogger(SearchTFMetabolite.class.getName()).log(java.util.logging.Level.SEVERE, null, ex);
        } catch (javax.swing.UnsupportedLookAndFeelException ex) {
            java.util.logging.Logger.getLogger(SearchTFMetabolite.class.getName()).log(java.util.logging.Level.SEVERE, null, ex);
        }
        //</editor-fold>

        /* Create and display the form */
        java.awt.EventQueue.invokeLater(new Runnable() {
            public void run() {
                new SearchTFMetabolite().setVisible(true);
            }
        });
    }
    
   
    // Variables declaration - do not modify//GEN-BEGIN:variables
    private javax.swing.JTextField AAIdentityCutoff;
    private javax.swing.JTextField NoOfNearbyGenes;
    private javax.swing.JTextField NoOfSimilarGenes;
    private javax.swing.JButton Run;
    private javax.swing.JTextArea TFNames;
    private javax.swing.JLabel jLabel1;
    private javax.swing.JLabel jLabel2;
    private javax.swing.JLabel jLabel3;
    private javax.swing.JLabel jLabel4;
    private javax.swing.JLabel jLabel5;
    private javax.swing.JScrollPane jScrollPane1;
    // End of variables declaration//GEN-END:variables
}
